# Supplementary material for: Subclinical Hypothyroidism and Type 2 Diabetes: A Systematic Review and Meta-Analysis
Source: PLoS One. 2015 Aug 13;10(8):e0135233. doi: 10.1371/journal.pone.0135233 (PMC4535849; doi:10.1371/journal.pone.0135233)
Supplement: S1 Table — (XLSX) [file pone.0135233.s009.xlsx]

## Sheet: prevalence of SCH
first author	publication year	study year	area	location	journal	mean age	no. of T2DM	no. of SCH	rate	male-total	male-case	male-RATE	female-total	female-case	female-RATE	study type	quality assessment method	quality assessment score	Upper limitation of TSH	laboratory detecting method of thyroid function
Liu W	2007	2006-2007	Beijing	East China	Clinical Focus	59.3±14	1170	127	0.108547	575	46	0.08	595	81	0.136134	cross-sectional	AHRQ	5	TSH >4.0 mIU/L	ICMA
Zhang NY	2009	2006-2007	Jiangsu, Zhejiang	East China	Chinese Journal of Practical Internal Medicine	60.4	416	50	0.120192	169	25	0.147929	247	25	0.101215	cross-sectional	AHRQ	5	TSH >4.5 mIU/L	ICMA
Ghazali SM	2010	2008-2009	Nigeria	Africa	Nig. J. Physiol. Sci	50.1±18.9	64	3	0.046875	27	1	0.037037	37	2	0.0540541	case-control	NOS	4	TSH >4.31mIU/L	ICMA
Díez JJ	2011	2003-2005	Spain	Europa	Exp Clin Endocrinol Diabetes	F64.9±11，M62.2±11.2	318	34	0.106918	127	10	0.0787402	191	24	0.125654	cross-sectional	AHRQ	6	TSH >5.0 mIU/L	ICMA
Deng X	2011	2009-2010	Wujiaqu, Xinjiang	West China	Chinese Community Doctors	65	320	41	0.128125	187	28	0.149733	133	13	0.0977444	case-control	NOS	4	TSH >4.5 mIU/L	ICMA
Zang SF	2011	2008-2010	Hangzhou, Zhejiang	East China	Journal of Medical Research	73.3±7.92	455	56	0.123077	153	15	0.0980392	302	41	0.135762	case-control	NOS	3	TSH >4.94mIU/L	ICMA
Díez JJ	2012	2004-2010	Spain	Europa	Diabetic Medicine	66.7±12	1112	94	0.0845324	465	27	0.0580645	647	67	0.103555	case-control	NOS	6	TSH >5.0 mIU/L	ICMA
Zhang MY	2012	2010-2011	Nanchang, Jiangxi	East China	Journal of Nanchang University	56.3	120	15	0.125	60	4	0.0666667	60	11	0.183333	case-control	NOS	3	TSH >4.2 mIU/L	ICMA
Shi YS	2012	2009-2011	Shenyang, Liaoning	North China	Guide of China Medicine	55.5	413	40	0.0968523	196	13	0.0663265	217	27	0.124424	cross-sectional	AHRQ	3	TSH >5.0 mlU/L	ICMA
Wang Y	2012	2010-2011	Xi'an, Shanxi	East China	Journal of Modern Laboratory Medicine	60.4	208	36	0.173077	102	7	0.0686275	106	29	0.273585	case-control	NOS	6	TSH >4.5 m1U/L	ICMA
Zhao XL	2012	2010-2011	Xinyi, Guangdong	South China	Guide of China Medicine	49.7±9.8	300	43	0.143333	151	13	0.0860927	149	30	0.201342	case-control	NOS	4	TSH >4.20mIU/L	ICMA
Sun LQ	2012	2011-2012	Fuyang, Zhejiang	East China	Zhejiang Practical medicine	59.0 ± 7	140	23	0.164286	76	5	0.0657895	64	18	0.28125	case-control	NOS	5	TSH >5.0 mIU/L	ICMA
Zhao R	2013	2011-2012	Yinchuan, Ningxia	West China	Ningxia Medical Journal	58±12	211	13	0.0616114	113	0	0	98	13	0.132653	cross-sectional	AHRQ	5	TSH >5.5 mIU/L	ICMA
Xu XQ	2013	2011-2012	Hefei, Anhui	East China	Journal of Anhui University	46.35±11.93	164	22	0.134146	97	9	0.0927835	67	13	0.19403	cross-sectional	AHRQ	6	TSH >4.20mIU/L	ICMA
Xi WQ	2014	2013	Hohhot, Inner Mongolia	North China	Inner Mongolia Medical Journal	54.2±9.6	427	53	0.124122	196	18	0.0918367	231	35	0.151515	cross-sectional	AHRQ	5	TSH >4.2 mIU/L	ICMA
Zhang DM	2014	2010-2011	Changsha, Hunan	Central China	Chinese Journal of Diabetes	C63,S60	1294	244	0.188563	687	98	0.142649	607	146	0.240527	case-control	NOS	4	TSH >4.2 mIU/L	ICMA
Zhu Y	2014	2010-2012	Zhangjiagang, Jiangsu	East China	Zhejiang clinical medicine	61	246	25	0.101626	105	7	0.0666667	141	18	0.12766	case-control	NOS	4	TSH >5.6 mIU/L	ICMA
in total							7378	919		3486	326		3892	593

## Sheet: OR of SCH
first author	publication year	study year	area	journal	no. of T2DM	mean age	SCH in T2DM	no. of non-T2DM	mean age	SCH in non-T2DM	study type	quality assessment method	score	Upper limitation of TSH	laboratory detection of thyroid function
Gopinath B	2008	1992-2004	Australia	diabetes research and clinical practice	113	68.8±7	4	950	67.6±7.6	17	case-control	NOS	5	TSH >4.0 mIU/L	ICMA
Ghazali SM	2010	2008-2009	Nigeria	Nig. J. Physiol. Sci	64	50.1±18.9	3	36	53.8±24	0	case-control	NOS	4	TSH >4.31mIU/L	ICMA
Zang SF	2011	2008-2010	Hangzhou, Zhejiang	Journal of Medical Research	455	73.3±7.92	56	116	72.22±7.03	6	case-control	NOS	3	TSH >4.94mIU/L	ICMA
J.J. Díez	2012	2004-2010	Spain	Diabetic Medicine	1112	66.7±12	94	911	57.4 ± 16.1	20	case-control	NOS	6	TSH >5.0 mIU/L	ICMA
Zhang MY	2012	2010-2011	Nanchang, Jiangxi	Journal of Nanchang University	120	56.3	15	60	54.2	2	case-control	NOS	3	TSH >4.2 mIU/L	ICMA
Zhang HY	2012	2010-2011	Tianjin	Shandong Medical Journal	180	57.7	26	160	58.9	5	case-control	NOS	3	TSH >5.0 mIU/L	ICMA
Zhao FF	2012	2008-2010	Qingdao, Shandong	Chinese Journal of Diabetes Mellitus	2875	60±12	250	3612	60±12	177	case-control	NOS	3	TSH >4.2 mIU/L	ICMA
Shi YS	2012	2009-2011	Shenyang, Liaoning	Guide of China Medicine	413	55.5	41	120	54.3	4	cross-sectional	AHRQ	3	TSH >5.0 mlU/L	ICMA
Liu C	2014	2009-2012	Changsha, Hunan	Journal of Clinical Research	190	60.4±10.5	25	180	61.5±9.3	9	case-control	NOS	3	TSH >4.2 mIU/L	ICMA
Zhu Y	2014	2010-2012	Zhangjiagang, Jiangsu	Zhejiang clinical medicine	246	61	25	80	59.5	3	case-control	NOS	4	TSH >5.6 mIU/L	ICMA
in total					5768		539	6225		243

## Sheet: OR of DN
first author	publication yer	area	study year	Journal	no. of SCH	mean age	DN in SCH	no. of euthyroid	mean age	DN in euthyroid	reseach type	quality assessment method	score	Upper limitation of TSH	diagnostic cirteria of DN	laboratory detection of thyroid function
Chen HS	2007	Taipei	2001-2002	diabetic Medicine	41	67.2±10.8	14	478	66.3±10.7	144	cross-sectional	AHRQ	10	TSH>4.0 mIU/L	UACR>3.3mg/mmol	ICMA
Wang M	2012	Hefei, Anhui	2011-2011	ChinaJournalofModernMedicine	60	60.3±13.5	26	61	57.5±14.6	15	case-control	NOS	5	TSH>4.78mLU/L	UAER≥30 mg/24h	ICMA
Tang JD	2012	Zhengzhou, Henan	2010-2011	Chinese Journal of Prevention and Control of chronic diseases	164	64.6±10.2	106	972	58.4±9.8	537	case-control	NOS	5	TSH>4.67mIU/L	UAER≥30 mg/24h	ICMA
Shen YJ	2012	Wuhan，hubei	2009-2010	Medical Journal of Wuhan University	148	62.2±10.6	93	300	59.8±9.8	138	case-control	NOS	4	TSH>4.0 mIU/L	UAER>20ug/min	ICMA
Zhou JM	2013	Yancheng, Jiangsu	2009-2012	Medical Recapitulate	48	59.8±12.3	31	227	58.6±13.2	104	case-control	NOS	4	TSH>5.57mIU/L	UALB>30mg	ICMA
Furukawa S	2014	Japan	2009-2010	Endocrine Journal	36	63.7±11.1	6	379	61.1±11.3	23	cross-sectional	AHRQ	6	TSH>4.0 mIU/L	UACR≥300 mg/g	ICMA
Lv B	2014	Dalian, Liaoning	2012-2013	Guide of China Medicine	42	54.16±6.18	16	211	55.2±5.82	117	case-control	NOS	6	TSH>5.0 mIU/L	UACR>30ug/mg	ICMA
Lu L	2014	Taiyuan, Shanxi	2012-2014	Shanxi Medical Journal	50	64±11	32	262	60±10	115	case-control	NOS	5	TSH>4.5 mIU/L	UAER>30mg or UACR>30ug/mg	ICMA
Zhang DM	2014	Changsha, Hunan	2010-2011	Chinese Journal of Diabetes	238	63	150	952	60	454	case-control	NOS	4	TSH>4.0 mIU/L	UAER≥30 mg/24h	ICMA
Shao F	2014	Changsha, Hunan	2010-2013	Journal of Clinical Research	42	64±8.1	27	50	60.2±7.2	18	case-control	NOS	4	TSH>4.0 mIU/L	UREA＞20ug/min	ICMA
in total					869		501	3892		1665

## Sheet: OR of DR
first author	publication year	area	study year	Journal	no. of SCH	mean age	DR in SCH	no. of euthyroid	mean age	DR in euthyroid	study type	quality assessment method	score	Upper limitation of TSH	DR diagnosis critera	laboratory detection of thyroid function
Chen HS	2007	Taipei	2001-2002	diabetic Medicine	41	67.2±10.8	29	464	66.3±10.7	223	cross-sectional	AHRQ	10	TSH>4.0 mIU/L,FT4 0.8–1.9 μg/L	the referable criteria used by the English NHS Diabetic Eye Screening Programme	ICMA
Wang M	2012	Hefei, Anhui	2011-2011	ChinaJournalofModernMedicine	60	60.3±13.5	18	61	57.5±14.6	11	case-control	NOS	5	TSH>4.78mIU/L，FT4 11.50~22.70 pmoL/L；	International Clinical Diabetic Retinopathy Disease Severity Scale	ICMA
Tang JD	2012	Zhengzhou, Henan	2010-2011	Chinese Journal of Prevention and Control of chronic diseases	164	64.6±10.2	101	972	58.4±9.8	509	case-control	NOS	5	TSH>4.67mIU/L，FT4 9-25 pmoL/L；	International Clinical Diabetic Retinopathy Disease Severity Scale	ICMA
Shen YJ	2012	Wuhan, hubei	2009-2010	Medical Journal of Wuhan University	148	62.2±10.6	59	300	59.8±9.8	89	case-control	NOS	4	TSH>4.0 mIU/L；	International Clinical Diabetic Retinopathy Disease Severity Scale	ICMA
Zhou JM	2013	Yancheng, Jiangsu	2009-2012	Medical Recapitulate	48	59.8±12.3	15	227	58.6±13.2	62	case-control	NOS	4	TSH>5.57mIU/L	Diabetic retinopathy staging criteria of the 3rd Congress of Chinese Ophthalmological Society	ICMA
Lv B	2014	Dalian, Liaoning	2012-2013	Guide of China Medicine	42	54.16±6.18	16	211	55.2±5.82	85	case-control	NOS	6	TSH>5.0 mIU/L；	International Clinical Diabetic Retinopathy Disease Severity Scale	ICMA
Lu L	2014	Taiyuan, Shanxi	2012-2014	Shanxi Medical Journal	50	64±11	15	262	60±10	73	case-control	NOS	5	TSH>4.5 mIU/L；	Diabetic retinopathy staging criteria of the 3rd Congress of Chinese Ophthalmological Society	ICMA
Zhang DM	2014	Changsha, Hunan	2010-2011	Chinese Journal of Diabetes	207	63	118	923	60	433	case-control	NOS	4	TSH>4.0 mIU/L	International Clinical Diabetic Retinopathy Disease Severity Scale	ICMA
Chen Y	2014	Wuwei, Gansu	2009-2012	Medical Information	33	74.56±3.11	1	267	75.74±4.21	21	case-control	NOS	6	TSH>5.0 mIU/L	International Clinical Diabetic Retinopathy Disease Severity Scale	ICMA
Shao F	2014	Changsha, Hunan	2010-2013	Journal of Clinical Research	42	64±8.1	11	50	60.2±7.2	16	case-control	NOS	4	TSH>4.0 mIU/L；	International Clinical Diabetic Retinopathy Disease Severity Scale	ICMA
in total					835		383	3737		1522

## Sheet: OR of CHD
publication year	area	study year	first author	Journal	no. of SCH	mean age	CHD in SCH	no. of euthyroid	mean age	CHD in euthyroid	study type	quality assessment method	score	Upper limitation of TSH	DR diagnosis critera	laboratory detecting method of thyroid function
2009	Beijing	2006-2007	Liu W	Clinical Focus	127	58.3±14.2	41	200	61±13.7	45	case-control	NOS	6	TSH>4.0 mIU/L;	ACC/AHA Duidelines for the Mangement of Patients with Coronary Heart Disease(2004)	ICMA
2012	Wuhan, Hubei	2009-2010	Hong T	ChineseJournalofGerontology	53	63.2±10.6	14	286	59.5±9.8	35	case-control	NOS	6	TSH>4.0 mIU/L；	ACC/AHA Duidelines for the Mangement of Patients with Coronary Heart Disease(2006)	ICMA
2012	Hefei, Anhui	2011	Wang M	ChinaJournalofModernMedicine	60	60.3±13.5	9	61	57.5±14.6	7	case-control	NOS	5	TSH>4.78mIU/L，FT4 11.50~22.70 pmoL/L；	ACC/AHA Duidelines for the Mangement of Patients with Coronary Heart Disease(2006)	ICMA
2012	Wuhan，hubei	2009-2010	Shen YJ	Medical Journal of Wuhan University	148	62.2±10.6	32	300	59.8±9.8	103	case-control	NOS	4	TSH>4.0 mIU/L；	ACC/AHA Duidelines for the Mangement of Patients with Coronary Heart Disease(2006)	ICMA
2013	Wuhan，hubei	2009-2011	Fu XL	Medica of china family physicians	97	67.9±13.7	27	144	66.8±13.1	38	case-control	NOS	5	TSH>4.94mIU/L，FT4 10.68-17.77pmoL/L；	ACC/AHA Duidelines for the Mangement of Patients with Coronary Heart Disease(2006)	ICMA
2014	Zhuzhou, Hunan	2011-2012	Liu H	Chinese Journal of Diabetes	52	61.7±6.8	22	276	59.9±5.2	53	case-control	NOS	3	TSH>4.0 mIU/L；	ACC/AHA Duidelines for the Mangement of Patients with Coronary Heart Disease(2006)	ICMA
2014	Changsha, Hunan	2010-2013	Shao F	Journal of Clinical Research	42	64±8.1	21	50	60.2±7.2	12	case-control	NOS	4	TSH>4.0 mIU/L；	ACC/AHA Duidelines for the Mangement of Patients with Coronary Heart Disease(2006)	ICMA
in total					579		166	1317		293

## Sheet: OR of PAD
first author	publication year	area	study year	journal	no. of SCH	mean age	PAD in SCH	no. of euthyroid	mean age	PAD in euthyroid	study type	quality assessment method	score	Upper limitation of TSH		laboratory detecting method of thyroid function
Wang M	2012	Hefei, Anhui	2011-2011	ChinaJournalofModernMedicine	60	60.3±13.5	7	61	57.5±14.6	8	case-control	NOS	5	TSH>4.78mLU/L,FT4 11.50-22.70pmoL/L	Peripheral artery disease diagnostic criteria of the Society of Cardiovascular and Interventional Radiotherapy(2002)	ICMA
Duan Q	2014	Beijing	2012-2013	Journal of Inner Mongolia Medical University	62	58.67±10.7	21	78	54.67±8.93	8	case-control	NOS	4	TSH>4.0 mIU/L	Peripheral artery disease diagnostic criteria of the Society of Cardiovascular and Interventional Radiotherapy(2002)	ICMA
Shen YJ	2012	Wuhan, Hubei	2009-2010	Medical Journal of Wuhan University	148	62.2±10.6	75	300	59.8±9.8	114	case-control	NOS	3	TSH>4.85mIU/L	Peripheral artery disease diagnostic criteria of the Society of Cardiovascular and Interventional Radiotherapy(2002)	ICMA
Shao F	2014	Changsha, Hunan	2010-2013	Journal of Clinical Research	42	64±8.1	24	50	60.2±7.2	20	case-control	NOS	4	TSH>4.0 mIU/L	ACCF/AHA/ACR/SCAI/SIR/SVM/SVN/SVS 2010 Performance Measures for Adults With Peripheral Artery Disease	ICMA
in total					312		127	489		150

## Sheet: OR of DPN
first author	publication year	area	study year	Journal	no. of SCH	mean age	DP in SCH	euthyroid	mean age	DP in euthyroid	study type	quality assessment method	score	Upper limitation of TSH	diagnostic cirteria of DPN	laboratory detecting method of thyroid function
Shen YJ	2012	Wuhan, hubei	2009-2010	Medical Journal of Wuhan University	148	62.2±10.6	50	300	59.8±9.8	91	case-control	NOS	4	TSH>4.0 mIU/L	China Guideline for Type 2 Diabetes(2007)	ICMA
Zhang DM	2014	Changsha, Hunan	2010-2011	Chinese Journal of Diabetes	230	63	147	940	60	389	case-control	NOS	4	TSH>4.0 mIU/L	China Guideline for Type 2 Diabetes(2007)	ICMA
Shao F	2014	Changsha, Hunan	2010-2013	Journal of Clinical Research	42	64±8.1	21	50	60.2±7.2	15	case-control	NOS	4	TSH>4.0 mIU/L	China Guideline for Type 2 Diabetes(2010)	ICMA
in total					420		218	1290		495
